# Supplementary material for: Identification and Removal of Potential Contaminants in 16S rRNA Gene Sequence Data Sets from Low-Microbial-Biomass Samples: an Example from Mosquito Tissues
Source: mSphere. 2021 Jun 16;6(3):e00506-21. doi: 10.1128/mSphere.00506-21 (PMC8265668; doi:10.1128/mSphere.00506-21)
Supplement: DATA SET S1 [file msphere.00506-21-sd001.xlsx]

## Sheet: Aedes
ASV	freq	prev	p.prev	p-value	Identified genera
Otu00081	8.69565e-07	2	0.0652174	0.0652174
Otu00084	6.43478e-05	3	0.0977465	0.0977465
Otu00115	7e-05	2	0.0652174	0.0652174
Otu00117	4.73913e-05	4	0.130122	0.130122
Otu00123	2.6087e-06	2	0.00179169	0.00179169
Otu00139	1.26087e-05	2	0.0652174	0.0652174
Otu00151	1.3913e-05	3	0.0977465	0.0977465
Otu00177	0.00036	5	0.162274	0.162274
Otu00228	0.000355217	2	0.0652174	0.0652174
Otu00276	8.69565e-07	2	0.0652174	0.0652174
Otu00279	1.6087e-05	2	0.0652174	0.0652174
Otu00286	8.26087e-06	4	0.130122	0.130122
Otu00299	4.21739e-05	3	0.00529543	0.00529543
Otu00317	1.73913e-06	2	0.0652174	0.0652174
Otu00365	6.08696e-06	4	0.0104316	0.0104316
Otu00368	2.56522e-05	2	0.0652174	0.0652174
Otu00402	8.69565e-07	2	0.0652174	0.0652174
Otu00475	1.65217e-05	3	0.0977465	0.0977465
Otu00479	4.34783e-06	4	0.130122	0.130122
Otu00537	5.95652e-05	7	0.225658	0.225658
Otu00560	2.17391e-06	3	0.0977465	0.0977465
Otu00765	8.69565e-07	2	0.0652174	0.0652174
Otu00789	7.73913e-05	3	0.0977465	0.0977465
Otu00841	0.000234348	12	0.100826	0.100826
Otu00871	1.95652e-05	2	0.0652174	0.0652174
Otu00920	0.00166913	5	0.162274	0.162274
Otu00934	8.69565e-07	2	0.0652174	0.0652174
Otu00942	7.3913e-06	2	0.0652174	0.0652174
Otu00943	2e-05	6	0.194139	0.194139
Otu00964	0.000435217	8	0.256776	0.256776
Otu00980	7.13043e-05	3	0.0977465	0.0977465
Otu01096	0.000297391	4	0.130122	0.130122
Otu01102	8.26087e-06	2	0.0652174	0.0652174
Otu01205	8.69565e-07	2	0.0652174	0.0652174
Otu01223	0.0220283	11	0.347245	0.347245
Otu01296	8.26087e-06	4	0.0104316	0.0104316
Otu01331	8.69565e-07	2	0.0652174	0.0652174
Otu01348	9.13043e-06	3	0.0977465	0.0977465
Otu01365	8.69565e-07	2	0.00179169	0.00179169
Otu01464	1e-05	3	0.0977465	0.0977465
Otu01490	8.69565e-07	2	0.0652174	0.0652174
Otu01508	4.78261e-06	2	0.0652174	0.0652174
Otu01580	1.69565e-05	2	0.0652174	0.0652174
Otu01592	1.13043e-05	2	0.0652174	0.0652174
Otu01650	2.6087e-06	2	0.0652174	0.0652174
Otu01724	8.69565e-07	2	0.0652174	0.0652174
Otu01762	7.30435e-05	4	0.130122	0.130122
Otu01770	6.21739e-05	11	0.347245	0.347245
Otu01801	2.91304e-05	3	0.0977465	0.0977465
Otu01916	0.00016	3	0.0977465	0.0977465
Otu01946	3.91304e-06	2	0.0652174	0.0652174
Otu02017	0.00303	10	0.317613	0.317613
Otu02059	0.000398696	3	0.0977465	0.0977465
Otu02090	0.0017213	16	0.170914	0.170914
Otu02153	8.26087e-06	3	0.0977465	0.0977465
Otu02188	5.21739e-06	2	0.0652174	0.0652174
Otu02216	0.000206522	2	0.00179169	0.00179169
Otu02219	1.91304e-05	2	0.0652174	0.0652174
Otu02226	6.52174e-06	2	0.0652174	0.0652174
Otu02234	2e-05	2	0.0652174	0.0652174
Otu02280	1.73913e-06	2	0.0652174	0.0652174
Otu02288	2e-05	3	0.0977465	0.0977465
Otu02316	2.21739e-05	2	0.0652174	0.0652174
Otu02357	9.56522e-06	2	0.0652174	0.0652174
Otu02474	6.08696e-06	6	0.194139	0.194139
Otu02539	1.04348e-05	3	0.0977465	0.0977465
Otu02598	9.56522e-06	2	0.00179169	0.00179169
Otu02690	5.08696e-05	2	0.0652174	0.0652174
Otu02691	0.00105391	7	0.225658	0.225658
Otu02773	0.000304783	5	0.162274	0.162274
Otu02788	2.17391e-06	2	0.0652174	0.0652174
Otu02803	0.000198696	4	0.130122	0.130122
Otu02822	0.000662174	6	0.194139	0.194139
Otu02849	1.30435e-06	2	0.0652174	0.0652174
Otu02914	8.69565e-07	2	0.0652174	0.0652174
Otu02966	1.30435e-05	2	0.0652174	0.0652174
Otu03011	6.52174e-06	3	0.00529543	0.00529543
Otu03071	0.00143652	7	0.225658	0.225658
Otu03111	2.17391e-06	2	0.0652174	0.0652174
Otu03126	1.65217e-05	2	0.0652174	0.0652174
Otu03130	6.95652e-06	2	0.0652174	0.0652174
Otu03156	2.30435e-05	2	0.0652174	0.0652174
Otu03173	3.04348e-06	3	0.0977465	0.0977465
Otu03200	1.91304e-05	2	0.0652174	0.0652174
Otu03214	1.73913e-06	2	0.0652174	0.0652174
Otu03231	3.13043e-05	3	0.0977465	0.0977465
Otu03247	6.13043e-05	3	0.0977465	0.0977465
Otu03366	0.00305696	16	0.48614	0.48614
Otu03427	6.04348e-05	2	0.0652174	0.0652174
Otu03432	1.73913e-06	2	0.0652174	0.0652174
Otu03470	8.69565e-07	2	0.0652174	0.0652174
Otu03484	1.73913e-06	2	0.00179169	0.00179169
Otu03485	8.69565e-07	2	0.0652174	0.0652174
Otu03519	2.17391e-06	2	0.0652174	0.0652174
Otu03546	0.000588261	4	0.130122	0.130122
Otu03581	7.3913e-06	2	0.0652174	0.0652174
Otu03587	0.000220435	2	0.0652174	0.0652174
Otu03596	6.08696e-06	2	0.0652174	0.0652174
Otu03633	8.69565e-07	2	0.0652174	0.0652174
Otu03666	3.04348e-06	2	0.0652174	0.0652174
Otu03727	2.34783e-05	4	0.0104316	0.0104316
Otu03731	2.56522e-05	4	0.130122	0.130122
Otu03732	4.78261e-06	2	0.0652174	0.0652174
Otu03737	3.04348e-06	3	0.0977465	0.0977465
Otu03750	4.78261e-06	2	0.0652174	0.0652174
Otu03758	1.73913e-06	2	0.0652174	0.0652174
Otu03768	5.65217e-06	3	0.00529543	0.00529543
Otu03778	3.91304e-06	2	0.0652174	0.0652174
Otu03780	3.95652e-05	2	0.0652174	0.0652174
Otu03812	8.26087e-06	2	0.0652174	0.0652174
Otu03824	1.43478e-05	2	0.0652174	0.0652174
Otu03845	5.21739e-06	2	0.00179169	0.00179169
Otu03911	5.82609e-05	3	0.0977465	0.0977465
Otu03924	1.08696e-05	2	0.0652174	0.0652174
Otu03951	8.69565e-07	2	0.0652174	0.0652174
Otu03987	0.0097113	15	0.0292705	0.0292705
Otu04005	5.21739e-06	3	0.00529543	0.00529543
Otu04034	9.56522e-06	4	0.130122	0.130122
Otu04045	2.17391e-06	2	0.0652174	0.0652174
Otu04080	5.69565e-05	2	0.0652174	0.0652174
Otu04217	2.95652e-05	2	0.0652174	0.0652174
Otu04246	6.95652e-06	2	0.0652174	0.0652174
Otu04275	1.95652e-05	3	0.0977465	0.0977465
Otu04283	1e-05	2	0.0652174	0.0652174
Otu04297	0.00056087	5	0.162274	0.162274
Otu04331	1.17391e-05	2	0.00179169	0.00179169
Otu04399	3.91304e-06	2	0.0652174	0.0652174
Otu04404	7.3913e-06	2	0.0652174	0.0652174
Otu04409	1.13043e-05	3	0.0977465	0.0977465
Otu04519	2.3913e-05	2	0.0652174	0.0652174
Otu04543	3.91304e-05	4	0.130122	0.130122
Otu04547	8.6087e-05	3	0.00529543	0.00529543
Otu04559	8.69565e-07	2	0.0652174	0.0652174
Otu04609	1.17391e-05	4	0.130122	0.130122
Otu04704	0.000172174	3	0.0977465	0.0977465
Otu04723	2.17391e-06	2	0.0652174	0.0652174
Otu04762	2.17391e-06	2	0.0652174	0.0652174
Otu04785	8.69565e-07	2	0.0652174	0.0652174
Otu04793	3.47826e-06	3	0.0977465	0.0977465
Otu04803	1.3913e-05	2	0.0652174	0.0652174
Otu04811	0.000251304	7	0.225658	0.225658
Otu04865	3e-05	4	0.130122	0.130122
Otu04891	0.00180609	9	0.0578268	0.0578268
Otu04896	1.73913e-05	4	0.130122	0.130122
Otu04929	1.26087e-05	2	0.0652174	0.0652174
Otu04962	4.34783e-06	2	0.0652174	0.0652174
Otu05006	3.13043e-05	5	0.0171207	0.0171207
Otu05021	3.3913e-05	2	0.0652174	0.0652174
Otu05040	4.21739e-05	7	0.225658	0.225658
Otu05183	0.000220435	4	0.130122	0.130122
Otu05188	0.00195565	9	0.287443	0.287443
Otu05189	3.52174e-05	3	0.0977465	0.0977465
Otu05221	0.0446113	43	0.0416231	0.0416231	Serratia
Otu05243	2.73913e-05	2	0.0652174	0.0652174
Otu05260	4.3913e-05	4	0.130122	0.130122
Otu05270	2.13043e-05	4	0.130122	0.130122
Otu05302	1.73913e-06	3	0.0977465	0.0977465
Otu05310	1.26087e-05	4	0.0104316	0.0104316
Otu05316	3.04348e-06	3	0.0977465	0.0977465
Otu05353	8.69565e-07	2	0.0652174	0.0652174
Otu05368	8.69565e-07	2	0.0652174	0.0652174
Otu05377	0.00663304	18	0.0495967	0.0495967
Otu05414	1.56522e-05	2	0.0652174	0.0652174
Otu05422	2.52174e-05	2	0.0652174	0.0652174
Otu05433	0.000106087	4	0.130122	0.130122
Otu05439	6.52174e-06	2	0.0652174	0.0652174
Otu05448	1.30435e-05	2	0.0652174	0.0652174
Otu05529	5.21739e-06	2	0.0652174	0.0652174
Otu05560	8.69565e-07	2	0.0652174	0.0652174
Otu05566	6.86957e-05	3	0.0977465	0.0977465
Otu05591	2.26087e-05	2	0.0652174	0.0652174
Otu05696	6.52174e-06	2	0.0652174	0.0652174
Otu05701	2.47826e-05	2	0.0652174	0.0652174
Otu05744	8.69565e-07	2	0.0652174	0.0652174
Otu05757	0.000663043	7	0.225658	0.225658
Otu05760	1.30435e-06	2	0.0652174	0.0652174
Otu05775	4.34783e-06	2	0.0652174	0.0652174
Otu05781	8.26087e-06	4	0.130122	0.130122
Otu05782	3.47826e-06	2	0.0652174	0.0652174
Otu05787	8.26087e-06	2	0.0652174	0.0652174
Otu05870	5.65217e-06	2	0.0652174	0.0652174
Otu05889	0.00018913	5	0.0171207	0.0171207
Otu06030	5.56522e-05	2	0.0652174	0.0652174
Otu06040	9.21739e-05	2	0.0652174	0.0652174
Otu06050	3.04348e-06	3	0.00529543	0.00529543
Otu06053	1.73913e-06	2	0.0652174	0.0652174
Otu06155	1.82609e-05	3	0.0977465	0.0977465
Otu06177	4.52174e-05	3	0.0977465	0.0977465
Otu06232	6.52174e-06	2	0.0652174	0.0652174
Otu06240	8.69565e-07	2	0.0652174	0.0652174
Otu06302	8.47826e-05	2	0.0652174	0.0652174
Otu06310	6.95652e-06	2	0.0652174	0.0652174
Otu06366	3.04348e-06	2	0.0652174	0.0652174
Otu06413	3.17391e-05	3	0.0977465	0.0977465
Otu06423	1.65217e-05	3	0.0977465	0.0977465
Otu06428	3.47826e-06	3	0.0977465	0.0977465
Otu06561	2.6087e-05	4	0.130122	0.130122
Otu06569	6.52174e-06	2	0.0652174	0.0652174
Otu06661	3.47826e-06	2	0.0652174	0.0652174
Otu06663	1.73913e-06	3	7.96305e-05	7.96305e-05
Otu06705	8.26087e-06	2	0.00179169	0.00179169
Otu06823	6.52174e-06	2	0.0652174	0.0652174
Otu06853	3.91304e-06	2	0.0652174	0.0652174
Otu06874	7.3913e-06	2	0.0652174	0.0652174
Otu06889	9.13043e-06	3	0.0977465	0.0977465
Otu06906	1.73913e-06	2	0.0652174	0.0652174
Otu06962	1.30435e-06	2	0.0652174	0.0652174
Otu06965	2.56522e-05	2	0.0652174	0.0652174
Otu07015	8.26087e-06	2	0.0652174	0.0652174
Otu07061	6.52174e-06	3	0.0977465	0.0977465
Otu07087	1.30435e-06	2	0.0652174	0.0652174
Otu07130	1.21739e-05	6	0.194139	0.194139
Otu07131	4.78261e-06	2	0.0652174	0.0652174
Otu07144	3.91304e-05	4	0.130122	0.130122
Otu07152	1.30435e-06	2	0.0652174	0.0652174
Otu07185	5.82609e-05	5	0.162274	0.162274
Otu07194	3.04348e-06	4	0.130122	0.130122
Otu07238	3.21739e-05	5	0.162274	0.162274
Otu07295	1.34783e-05	2	0.0652174	0.0652174
Otu07313	1.21739e-05	2	0.0652174	0.0652174
Otu07320	5.13043e-05	7	0.225658	0.225658
Otu07344	0.0209583	14	0.134292	0.134292
Otu07357	2.47826e-05	4	0.130122	0.130122
Otu07360	1.3913e-05	3	0.0977465	0.0977465
Otu07366	3.91304e-06	3	0.0977465	0.0977465
Otu07419	2.04348e-05	3	0.0977465	0.0977465
Otu07424	1.30435e-06	2	0.0652174	0.0652174
Otu07457	5.65217e-05	2	0.0652174	0.0652174
Otu07536	2.47826e-05	3	0.0977465	0.0977465
Otu07537	4.34783e-06	3	0.0977465	0.0977465
Otu07565	0.000111304	2	0.0652174	0.0652174
Otu07676	1.56522e-05	3	0.0977465	0.0977465
Otu07700	3.91304e-06	2	0.0652174	0.0652174
Otu07723	0.00239783	5	0.162274	0.162274
Otu07741	3.47826e-06	2	0.0652174	0.0652174
Otu07763	3.56522e-05	4	0.130122	0.130122
Otu07778	9.13043e-06	2	0.0652174	0.0652174
Otu07844	2.04348e-05	2	0.0652174	0.0652174
Otu07893	1.30435e-06	2	0.0652174	0.0652174
Otu07957	8.69565e-07	2	0.0652174	0.0652174
Otu07965	8.69565e-07	2	0.0652174	0.0652174
Otu08035	0.000131304	2	0.0652174	0.0652174
Otu08054	2.17391e-06	2	0.0652174	0.0652174
Otu08089	0.000113913	3	0.0977465	0.0977465
Otu08105	6.52174e-06	4	0.130122	0.130122
Otu08120	1.73913e-05	3	0.0977465	0.0977465
Otu08133	6.52174e-06	2	0.0652174	0.0652174
Otu08166	4.78261e-06	2	0.0652174	0.0652174
Otu08169	2.17391e-05	3	0.00529543	0.00529543
Otu08178	1.73913e-06	2	0.00179169	0.00179169
Otu08203	1.30435e-06	2	0.0652174	0.0652174
Otu08226	8.69565e-07	2	0.0652174	0.0652174
Otu08228	4.95652e-05	5	0.0171207	0.0171207
Otu08232	1e-05	2	0.0652174	0.0652174
Otu08251	6.08696e-06	2	0.0652174	0.0652174
Otu08319	1.52174e-05	2	0.0652174	0.0652174
Otu08347	0.00014913	5	0.162274	0.162274
Otu08381	1e-05	2	0.0652174	0.0652174
Otu08410	8.69565e-07	2	0.0652174	0.0652174
Otu08429	7.3913e-06	2	0.0652174	0.0652174
Otu08435	0.00017087	3	0.0977465	0.0977465
Otu08463	1.69565e-05	2	0.0652174	0.0652174
Otu08467	0.000184783	4	0.130122	0.130122
Otu08488	4.08696e-05	2	0.00179169	0.00179169
Otu08545	8e-05	2	0.0652174	0.0652174
Otu08555	4.34783e-06	3	0.0977465	0.0977465
Otu08588	2.52174e-05	3	0.0977465	0.0977465
Otu08632	1.43478e-05	2	0.0652174	0.0652174
Otu08646	0.000333913	3	0.0977465	0.0977465
Otu08656	0.000595652	7	0.225658	0.225658
Otu08715	0.000676522	2	0.0652174	0.0652174
Otu08744	0.000133913	3	0.0977465	0.0977465
Otu08820	4.21739e-05	6	0.194139	0.194139
Otu08929	0.0069787	7	0.225658	0.225658
Otu08932	0.000736522	3	0.0977465	0.0977465
Otu08954	3.04348e-06	2	0.0652174	0.0652174
Otu08973	1e-05	2	0.0652174	0.0652174
Otu08977	5.21739e-06	3	0.0977465	0.0977465
Otu08991	0.000596522	8	0.0457146	0.0457146
Otu09041	4.17391e-05	6	0.194139	0.194139
Otu09133	4.34783e-06	2	0.0652174	0.0652174
Otu09189	3.34783e-05	2	0.0652174	0.0652174
Otu09341	8.69565e-06	2	0.0652174	0.0652174
Otu09356	1.69565e-05	2	0.0652174	0.0652174
Otu09455	1.30435e-06	2	0.0652174	0.0652174
Otu09577	2.17391e-06	2	0.0652174	0.0652174
Otu09583	8.69565e-06	2	0.0652174	0.0652174
Otu09613	1.73913e-06	2	0.00179169	0.00179169
Otu09623	2.3913e-05	4	0.130122	0.130122
Otu09676	8.69565e-07	2	0.0652174	0.0652174
Otu09750	3.04348e-06	2	0.0652174	0.0652174
Otu09812	1e-05	2	0.0652174	0.0652174
Otu09847	3.73913e-05	4	0.130122	0.130122
Otu09905	4.34783e-06	2	0.0652174	0.0652174
Otu09908	2.21739e-05	3	0.0977465	0.0977465
Otu09935	5.21739e-06	2	0.0652174	0.0652174
Otu10019	3.47826e-06	2	0.0652174	0.0652174
Otu10041	8.69565e-07	2	0.0652174	0.0652174
Otu10054	1.04348e-05	2	0.0652174	0.0652174
Otu10100	1.30435e-06	2	0.0652174	0.0652174
Otu10133	3.6087e-05	2	0.0652174	0.0652174
Otu10173	1.69565e-05	2	0.0652174	0.0652174
Otu10185	8.69565e-07	2	0.0652174	0.0652174
Otu10196	8.69565e-07	2	0.0652174	0.0652174
Otu10272	5.21739e-06	2	0.0652174	0.0652174
Otu10282	8.69565e-07	2	0.0652174	0.0652174
Otu10301	1.3913e-05	2	0.0652174	0.0652174
Otu10419	2.69565e-05	3	0.0977465	0.0977465
Otu10450	2.82609e-05	4	0.130122	0.130122
Otu10509	1.30435e-06	2	0.0652174	0.0652174
Otu10602	1.95652e-05	2	0.0652174	0.0652174
Otu10638	1.6087e-05	3	0.0977465	0.0977465
Otu10688	0.000183913	6	0.0252834	0.0252834
Otu10747	2.17391e-05	2	0.0652174	0.0652174
Otu10749	8.69565e-07	2	0.0652174	0.0652174
Otu10813	5.47826e-05	2	0.0652174	0.0652174
Otu10820	8.69565e-07	2	0.0652174	0.0652174
Otu10900	2.17391e-06	2	0.0652174	0.0652174
Otu10928	0.000266957	4	0.130122	0.130122
Otu10952	1.82609e-05	2	0.0652174	0.0652174
Otu10970	4.95652e-05	4	0.130122	0.130122
Otu10989	1.30435e-06	2	0.0652174	0.0652174
Otu10998	2.69565e-05	7	0.225658	0.225658
Otu11087	5.21739e-06	2	0.0652174	0.0652174
Otu11118	3.04348e-06	2	0.0652174	0.0652174
Otu11121	2.95652e-05	3	0.0977465	0.0977465
Otu11176	0.000587391	2	0.0652174	0.0652174
Otu11209	3.91304e-06	2	0.0652174	0.0652174
Otu11256	8.26087e-06	2	0.0652174	0.0652174
Otu11258	3.78261e-05	2	0.0652174	0.0652174
Otu11302	1.73913e-06	2	0.0652174	0.0652174
Otu11458	1.13043e-05	2	0.0652174	0.0652174
Otu11543	1.34783e-05	2	0.00179169	0.00179169
Otu11549	8.69565e-07	2	0.0652174	0.0652174
Otu11584	8.69565e-07	2	0.0652174	0.0652174
Otu11615	1.91304e-05	2	0.0652174	0.0652174
Otu11628	0.000347391	3	0.0977465	0.0977465
Otu11735	6.52174e-06	4	0.130122	0.130122
Otu11743	1.04348e-05	2	0.0652174	0.0652174
Otu11850	0.000282609	6	0.194139	0.194139
Otu11900	8.43478e-05	2	0.0652174	0.0652174
Otu11919	2.6087e-06	2	0.0652174	0.0652174
Otu11961	1.17391e-05	2	0.0652174	0.0652174
Otu11999	1.6087e-05	2	0.0652174	0.0652174
Otu12113	1.30435e-06	2	0.0652174	0.0652174
Otu12158	2.17391e-06	2	0.0652174	0.0652174
Otu12267	2.6087e-06	4	0.130122	0.130122
Otu12305	1.47826e-05	4	0.130122	0.130122
Otu12370	8.69565e-07	2	0.0652174	0.0652174
Otu12386	4.34783e-06	3	0.0977465	0.0977465
Otu12420	9e-05	2	0.0652174	0.0652174
Otu12474	2.17391e-06	3	0.0977465	0.0977465
Otu12515	8.69565e-07	2	0.0652174	0.0652174
Otu12519	6.08696e-06	2	0.0652174	0.0652174
Otu12521	1.30435e-06	2	0.0652174	0.0652174
Otu12547	3.04348e-06	2	0.0652174	0.0652174
Otu12569	4.78261e-06	2	0.0652174	0.0652174
Otu12634	6.52174e-06	2	0.0652174	0.0652174
Otu12644	0.000114348	5	0.162274	0.162274
Otu12653	4.08696e-05	2	0.0652174	0.0652174
Otu12659	0.000118261	2	0.0652174	0.0652174
Otu12686	3.04348e-06	3	0.0977465	0.0977465
Otu12704	1.08696e-05	4	0.130122	0.130122
Otu12755	8.08696e-05	3	0.0977465	0.0977465
Otu12794	6.95652e-06	2	0.0652174	0.0652174
Otu12824	3.04348e-06	2	0.0652174	0.0652174
Otu12907	2.3913e-05	4	0.130122	0.130122
Otu13022	8.69565e-07	2	0.0652174	0.0652174
Otu13033	8.69565e-07	2	0.0652174	0.0652174
Otu13209	1.69565e-05	2	0.0652174	0.0652174
Otu13212	1e-05	3	0.0977465	0.0977465
Otu13281	1.43478e-05	2	0.0652174	0.0652174
Otu13313	1.30435e-06	2	0.0652174	0.0652174
Otu13315	3.17391e-05	3	0.0977465	0.0977465
Otu13324	1.17391e-05	3	0.0977465	0.0977465
Otu13421	3.73913e-05	2	0.0652174	0.0652174
Otu13561	2.6087e-06	2	0.0652174	0.0652174
Otu13596	1.73913e-06	2	0.0652174	0.0652174
Otu13618	9.13043e-06	2	0.0652174	0.0652174
Otu13627	1.82609e-05	5	0.162274	0.162274
Otu13646	8.26087e-06	2	0.0652174	0.0652174
Otu13649	0.000386087	4	0.130122	0.130122
Otu13683	3.47826e-06	2	0.0652174	0.0652174
Otu13740	0.0809613	25	0.360217	0.360217	Enterobacter
Otu13748	1.73913e-06	3	0.0977465	0.0977465
Otu13764	1.04348e-05	2	0.0652174	0.0652174
Otu13774	0.000145217	2	0.0652174	0.0652174
Otu13811	0.000158261	4	0.0104316	0.0104316
Otu13890	6.08696e-06	2	0.0652174	0.0652174
Otu13955	1.86957e-05	2	0.0652174	0.0652174
Otu13994	0.00016087	8	0.0457146	0.0457146
Otu14031	7.3913e-06	2	0.0652174	0.0652174
Otu14063	0.000193913	6	0.194139	0.194139
Otu14077	0.00966348	10	0.317613	0.317613
Otu14141	8.69565e-07	2	0.0652174	0.0652174
Otu14164	0.000124783	7	0.225658	0.225658
Otu14182	1.30435e-06	2	0.0652174	0.0652174
Otu14307	3.04348e-06	3	0.0977465	0.0977465
Otu14375	8.69565e-07	2	0.0652174	0.0652174
Otu14530	1.30435e-06	3	0.0977465	0.0977465
Otu14545	8.69565e-07	2	0.0652174	0.0652174
Otu14585	0.000293043	5	0.0171207	0.0171207
Otu14743	7.82609e-06	3	0.0977465	0.0977465
Otu14818	3.34783e-05	2	0.0652174	0.0652174
Otu14863	0.000351304	7	0.225658	0.225658
Otu14961	3.04348e-06	2	0.0652174	0.0652174
Otu14985	1.65217e-05	3	0.00529543	0.00529543
Otu15044	1.30435e-06	2	0.0652174	0.0652174
Otu15052	6.86957e-05	5	0.162274	0.162274
Otu15066	8.69565e-07	2	0.0652174	0.0652174
Otu15080	9.13043e-06	2	0.00179169	0.00179169
Otu15099	1.6087e-05	2	0.0652174	0.0652174
Otu15119	9.56522e-06	2	0.0652174	0.0652174
Otu15193	2.6087e-06	2	0.0652174	0.0652174
Otu15229	2.04348e-05	4	0.0104316	0.0104316
Otu15241	8.26087e-06	3	0.0977465	0.0977465
Otu15254	1.73913e-05	2	0.00179169	0.00179169
Otu15259	2.3913e-05	2	0.0652174	0.0652174
Otu15442	8.69565e-07	2	0.0652174	0.0652174

## Sheet: Albopictus
ASV	freq	prev	p.prev	p-value	Identified genera
Otu00042	0.00159412	28	0.411765	0.411765
Otu00055	0.00335176	28	0.411765	0.411765
Otu00097	0.000111765	11	0.161765	0.161765
Otu00145	0.00205059	28	0.411765	0.411765
Otu00146	0.000847059	19	0.279412	0.279412
Otu00163	2.70588e-05	5	0.0735294	0.0735294
Otu00200	9.05882e-05	3	0.0441176	0.0441176
Otu00342	0.000132941	8	0.117647	0.117647
Otu00354	7.05882e-06	2	0.0294118	0.0294118
Otu00407	3.88235e-05	3	0.0441176	0.0441176
Otu00413	8.11765e-05	6	0.0882353	0.0882353
Otu00471	0.000101176	4	0.0588235	0.0588235
Otu00572	5.88235e-06	2	0.0294118	0.0294118
Otu00575	1.05882e-05	2	0.0294118	0.0294118
Otu00576	4.70588e-06	2	0.0294118	0.0294118
Otu00577	0.000348235	19	0.279412	0.279412
Otu00624	8.23529e-06	2	0.0294118	0.0294118
Otu00657	2.35294e-06	2	0.0294118	0.0294118
Otu00706	0.000115294	14	0.205882	0.205882
Otu00717	1.64706e-05	3	0.0441176	0.0441176
Otu00738	3.52941e-06	2	0.0294118	0.0294118
Otu00748	0.00187294	24	0.352941	0.352941
Otu00775	5.76471e-05	2	0.0294118	0.0294118
Otu00805	9.41176e-06	4	0.0588235	0.0588235
Otu00869	1.41176e-05	4	0.0588235	0.0588235
Otu00918	7.05882e-06	3	0.0441176	0.0441176
Otu00928	9.52941e-05	6	0.0882353	0.0882353
Otu00941	0.0152765	30	0.441176	0.441176
Otu00958	4.70588e-06	2	0.0294118	0.0294118
Otu00965	5.29412e-05	4	0.0588235	0.0588235
Otu00969	0.000329412	5	0.0735294	0.0735294
Otu00978	3.52941e-06	2	0.0294118	0.0294118
Otu01015	3.52941e-06	2	0.0294118	0.0294118
Otu01052	1.88235e-05	5	0.0735294	0.0735294
Otu01062	0.00674941	28	0.411765	0.411765
Otu01070	1.29412e-05	3	0.0441176	0.0441176
Otu01153	9.76471e-05	9	0.132353	0.132353
Otu01204	1.05882e-05	2	0.0294118	0.0294118
Otu01209	1.76471e-05	4	0.0588235	0.0588235
Otu01242	5.29412e-05	2	0.0294118	0.0294118
Otu01264	0.00572824	29	0.426471	0.426471
Otu01280	0.000118824	13	0.191176	0.191176
Otu01285	8.47059e-05	5	0.0735294	0.0735294
Otu01297	5.88235e-06	2	0.0294118	0.0294118
Otu01402	8.23529e-05	8	0.117647	0.117647
Otu01419	0.00562941	28	0.411765	0.411765
Otu01482	1.41176e-05	4	0.0588235	0.0588235
Otu01510	0.000444706	18	0.264706	0.264706
Otu01633	0.00331294	5	0.0735294	0.0735294	Pseudomonas
Otu01650	0.000201176	15	0.220588	0.220588
Otu01671	0.00145765	28	0.411765	0.411765
Otu01674	0.000255294	8	0.117647	0.117647
Otu01678	0.000204706	14	0.205882	0.205882
Otu01755	1.88235e-05	2	0.0294118	0.0294118
Otu01931	0.000327059	7	0.102941	0.102941
Otu01952	7.05882e-06	2	0.0294118	0.0294118
Otu02115	2.35294e-06	2	0.0294118	0.0294118
Otu02118	0.00076	23	0.338235	0.338235
Otu02167	0.00354706	9	0.132353	0.132353
Otu02190	0.000109412	8	0.117647	0.117647
Otu02239	1.88235e-05	2	0.0294118	0.0294118
Otu02271	0.000127059	10	0.147059	0.147059
Otu02312	0.00012	6	0.0882353	0.0882353
Otu02335	6.11765e-05	8	0.117647	0.117647
Otu02342	0.00119765	21	0.308824	0.308824
Otu02353	1.17647e-05	3	0.0441176	0.0441176
Otu02398	1.88235e-05	5	0.0735294	0.0735294
Otu02445	0.00197059	25	0.367647	0.367647
Otu02522	2.70588e-05	2	0.0294118	0.0294118
Otu02546	1.29412e-05	2	0.0294118	0.0294118
Otu02559	0.00136588	25	0.367647	0.367647
Otu02590	9.05882e-05	5	0.0735294	0.0735294
Otu02642	0.000169412	6	0.0882353	0.0882353
Otu02693	1.17647e-05	3	0.0441176	0.0441176
Otu02754	4.58824e-05	7	0.102941	0.102941
Otu02762	2.58824e-05	4	0.0588235	0.0588235
Otu02770	3.52941e-05	5	0.0735294	0.0735294
Otu02892	0.00130824	2	0.0294118	0.0294118	Pseudomonas
Otu02992	7.05882e-06	2	0.0294118	0.0294118
Otu03002	2.35294e-06	2	0.0294118	0.0294118
Otu03031	0.00934706	16	0.235294	0.235294
Otu03048	2e-05	5	0.0735294	0.0735294
Otu03069	1.05882e-05	4	0.0588235	0.0588235
Otu03100	0.000468235	18	0.264706	0.264706
Otu03108	0.00220235	29	0.426471	0.426471
Otu03122	5.88235e-06	2	0.0294118	0.0294118
Otu03135	4.70588e-06	2	0.0294118	0.0294118
Otu03139	5.88235e-06	3	0.0441176	0.0441176
Otu03179	3.05882e-05	5	0.0735294	0.0735294
Otu03184	4e-05	2	0.0294118	0.0294118
Otu03192	0.140069	31	0.455882	0.455882
Otu03223	0.000843529	8	0.117647	0.117647
Otu03235	0.000788235	4	0.0588235	0.0588235
Otu03237	3.29412e-05	4	0.0588235	0.0588235
Otu03418	1.52941e-05	2	0.0294118	0.0294118
Otu03463	4.82353e-05	4	0.0588235	0.0588235
Otu03475	0.0177506	32	0.470588	0.470588	Janthinobacterium
Otu03491	0.000630588	3	0.0441176	0.0441176
Otu03553	0.00115765	22	0.323529	0.323529
Otu03653	0.00204588	21	0.308824	0.308824
Otu03682	2.11765e-05	3	0.0441176	0.0441176
Otu03703	2.35294e-06	2	0.0294118	0.0294118
Otu03760	7.05882e-06	2	0.0294118	0.0294118
Otu03775	1.17647e-05	3	0.0441176	0.0441176
Otu03799	2.35294e-06	2	0.0294118	0.0294118
Otu03818	5.52941e-05	8	0.117647	0.117647
Otu03837	0.000451765	13	0.191176	0.191176
Otu03968	1.17647e-05	4	0.0588235	0.0588235
Otu04020	8.35294e-05	4	0.0588235	0.0588235
Otu04048	5.88235e-06	2	0.0294118	0.0294118
Otu04086	1.05882e-05	2	0.0294118	0.0294118
Otu04141	0.000284706	18	0.264706	0.264706
Otu04146	7.64706e-05	5	0.0735294	0.0735294
Otu04197	3.52941e-05	3	0.0441176	0.0441176
Otu04233	4.70588e-06	2	0.0294118	0.0294118
Otu04311	1.29412e-05	2	0.0294118	0.0294118
Otu04379	3.52941e-06	3	0.0441176	0.0441176
Otu04387	5.88235e-06	3	0.0441176	0.0441176
Otu04454	0.000692941	3	0.0441176	0.0441176	Acinetobacter
Otu04464	0.000275294	9	0.132353	0.132353
Otu04486	0.000345882	9	0.132353	0.132353
Otu04680	9.41176e-06	2	0.0294118	0.0294118
Otu04683	0.00375647	30	0.441176	0.441176
Otu04794	2.35294e-06	2	0.0294118	0.0294118
Otu04860	2.82353e-05	4	0.0588235	0.0588235
Otu04862	0.000168235	8	0.117647	0.117647
Otu04895	0.00417529	21	0.308824	0.308824
Otu04898	0.000277647	19	0.279412	0.279412
Otu04901	1.05882e-05	2	0.0294118	0.0294118
Otu04917	0.000183529	8	0.117647	0.117647
Otu04923	0.000149412	5	0.0735294	0.0735294
Otu04974	2.94118e-05	4	0.0588235	0.0588235
Otu05013	1.29412e-05	3	0.0441176	0.0441176
Otu05083	0.000234118	9	0.132353	0.132353
Otu05152	2.35294e-06	2	0.0294118	0.0294118
Otu05251	0.000634118	21	0.308824	0.308824
Otu05292	2.35294e-06	2	0.0294118	0.0294118
Otu05306	1.76471e-05	2	0.0294118	0.0294118
Otu05383	1.64706e-05	6	0.0882353	0.0882353
Otu05387	2.11765e-05	2	0.0294118	0.0294118
Otu05395	4.58824e-05	4	0.0588235	0.0588235
Otu05413	0.000811765	15	0.220588	0.220588
Otu05425	0.0022	5	0.0735294	0.0735294
Otu05562	3.76471e-05	3	0.0441176	0.0441176
Otu05677	3.52941e-06	3	0.0441176	0.0441176
Otu05679	1.29412e-05	3	0.0441176	0.0441176
Otu05685	1.05882e-05	2	0.0294118	0.0294118
Otu05694	0.00275176	28	0.411765	0.411765
Otu05696	1.17647e-05	4	0.0588235	0.0588235
Otu05773	0.000405882	16	0.235294	0.235294
Otu05787	0.000555294	22	0.323529	0.323529
Otu05808	2e-05	3	0.0441176	0.0441176
Otu05837	0.0446024	11	0.161765	0.161765	Pseudomonas
Otu05866	0.000369412	5	0.0735294	0.0735294
Otu05929	0.0014	20	0.294118	0.294118
Otu05936	0.00468824	29	0.426471	0.426471
Otu05957	4.70588e-06	2	0.0294118	0.0294118
Otu05958	0.00516	26	0.382353	0.382353	Janthinobacterium
Otu06004	5.17647e-05	6	0.0882353	0.0882353
Otu06045	7.05882e-06	2	0.0294118	0.0294118
Otu06055	4.70588e-06	2	0.0294118	0.0294118
Otu06083	3.52941e-06	2	0.0294118	0.0294118
Otu06090	5.88235e-06	3	0.0441176	0.0441176
Otu06128	0.000832941	22	0.323529	0.323529
Otu06173	0.000423529	15	0.220588	0.220588
Otu06233	0.000104706	8	0.117647	0.117647
Otu06258	9.05882e-05	9	0.132353	0.132353
Otu06282	0.000271765	18	0.264706	0.264706
Otu06335	7.05882e-06	3	0.0441176	0.0441176
Otu06423	2.70588e-05	3	0.0441176	0.0441176
Otu06430	0.000124706	4	0.0588235	0.0588235
Otu06442	2e-05	5	0.0735294	0.0735294
Otu06449	1.64706e-05	4	0.0588235	0.0588235
Otu06462	0.000423529	14	0.205882	0.205882
Otu06638	0.00248	28	0.411765	0.411765
Otu06655	5.88235e-06	2	0.0294118	0.0294118
Otu06674	0.000156471	5	0.0735294	0.0735294
Otu06768	0.000521176	20	0.294118	0.294118
Otu06785	1.76471e-05	2	0.0294118	0.0294118
Otu06891	5.88235e-06	2	0.0294118	0.0294118
Otu06892	2.35294e-06	2	0.0294118	0.0294118
Otu06893	0.000169412	12	0.176471	0.176471
Otu06920	0.00125765	25	0.367647	0.367647
Otu06964	6.23529e-05	9	0.132353	0.132353
Otu07025	0.000261176	14	0.205882	0.205882
Otu07041	0.00298235	27	0.397059	0.397059
Otu07070	0.000836471	19	0.279412	0.279412
Otu07126	1.05882e-05	4	0.0588235	0.0588235
Otu07165	4.70588e-06	2	0.0294118	0.0294118
Otu07220	0.000241176	19	0.279412	0.279412
Otu07240	4.70588e-06	2	0.0294118	0.0294118
Otu07242	0.0130353	32	0.470588	0.470588
Otu07339	8.58824e-05	7	0.102941	0.102941
Otu07425	1.29412e-05	3	0.0441176	0.0441176
Otu07439	2.35294e-06	2	0.0294118	0.0294118
Otu07448	0.0273165	32	0.470588	0.470588	Chryseobacterium
Otu07526	1.05882e-05	3	0.0441176	0.0441176
Otu07564	0.000255294	7	0.102941	0.102941
Otu07603	3.17647e-05	5	0.0735294	0.0735294
Otu07681	7.17647e-05	6	0.0882353	0.0882353
Otu07709	4.70588e-06	2	0.0294118	0.0294118
Otu07716	0.00508824	29	0.426471	0.426471
Otu07758	8.23529e-06	3	0.0441176	0.0441176
Otu07819	1.05882e-05	2	0.0294118	0.0294118
Otu07914	0.000551765	22	0.323529	0.323529
Otu07996	9.41176e-06	3	0.0441176	0.0441176
Otu08006	3.41176e-05	2	0.0294118	0.0294118
Otu08081	3.05882e-05	5	0.0735294	0.0735294
Otu08142	8.23529e-06	2	0.0294118	0.0294118
Otu08147	2.35294e-06	2	0.0294118	0.0294118
Otu08273	3.52941e-06	2	0.0294118	0.0294118
Otu08294	0.000130588	10	0.147059	0.147059
Otu08298	0.00123882	18	0.264706	0.264706
Otu08326	2e-05	3	0.0441176	0.0441176
Otu08330	3.52941e-06	2	0.0294118	0.0294118
Otu08412	4.70588e-06	2	0.0294118	0.0294118
Otu08425	0.0323847	27	0.397059	0.397059
Otu08472	6.94118e-05	8	0.117647	0.117647
Otu08503	8.23529e-06	3	0.0441176	0.0441176
Otu08546	0.000258824	12	0.176471	0.176471
Otu08547	0.00210588	27	0.397059	0.397059
Otu08584	8.23529e-05	10	0.147059	0.147059
Otu08662	9.17647e-05	8	0.117647	0.117647
Otu08670	5.76471e-05	4	0.0588235	0.0588235
Otu08828	6e-05	2	0.0294118	0.0294118
Otu08873	3.88235e-05	6	0.0882353	0.0882353
Otu08883	6.11765e-05	5	0.0735294	0.0735294
Otu08892	1.41176e-05	2	0.0294118	0.0294118
Otu08917	7.05882e-06	2	0.0294118	0.0294118
Otu08970	9.41176e-06	5	0.0735294	0.0735294
Otu09002	7.52941e-05	2	0.0294118	0.0294118
Otu09006	5.05882e-05	4	0.0588235	0.0588235
Otu09051	1.29412e-05	4	0.0588235	0.0588235
Otu09102	6.70588e-05	3	0.0441176	0.0441176
Otu09107	1.29412e-05	3	0.0441176	0.0441176
Otu09144	0.000218824	17	0.25	0.25
Otu09291	6.23529e-05	5	0.0735294	0.0735294
Otu09304	0.000262353	19	0.279412	0.279412
Otu09312	0.00064	22	0.323529	0.323529
Otu09332	0.000136471	4	0.0588235	0.0588235
Otu09347	0.00155765	13	0.191176	0.191176
Otu09353	8.23529e-05	4	0.0588235	0.0588235
Otu09354	3.76471e-05	5	0.0735294	0.0735294
Otu09359	3.17647e-05	6	0.0882353	0.0882353
Otu09389	5.88235e-06	2	0.0294118	0.0294118
Otu09392	0.000225882	12	0.176471	0.176471
Otu09424	3.88235e-05	2	0.0294118	0.0294118
Otu09457	2.11765e-05	2	0.0294118	0.0294118
Otu09473	0.00250353	28	0.411765	0.411765
Otu09503	3.41176e-05	4	0.0588235	0.0588235
Otu09514	5.17647e-05	2	0.0294118	0.0294118
Otu09519	2.70588e-05	2	0.0294118	0.0294118
Otu09619	2.94118e-05	4	0.0588235	0.0588235
Otu09664	0.00148353	17	0.25	0.25
Otu09688	3.29412e-05	3	0.0441176	0.0441176
Otu09726	3.29412e-05	2	0.0294118	0.0294118
Otu09735	0.000118824	14	0.205882	0.205882
Otu09753	1.52941e-05	2	0.0294118	0.0294118
Otu09756	0.000781176	23	0.338235	0.338235
Otu09766	8.23529e-06	3	0.0441176	0.0441176
Otu09774	2.47059e-05	4	0.0588235	0.0588235
Otu09781	1.17647e-05	4	0.0588235	0.0588235
Otu09857	0.0042	16	0.235294	0.235294
Otu09914	9.41176e-06	2	0.0294118	0.0294118
Otu09919	0.000730588	11	0.161765	0.161765
Otu09923	9.41176e-06	4	0.0588235	0.0588235
Otu09935	3.52941e-06	2	0.0294118	0.0294118
Otu09957	5.88235e-06	2	0.0294118	0.0294118
Otu10009	0.000305882	7	0.102941	0.102941
Otu10159	0.000177647	14	0.205882	0.205882
Otu10188	8.35294e-05	7	0.102941	0.102941
Otu10207	3.17647e-05	3	0.0441176	0.0441176
Otu10216	4.11765e-05	7	0.102941	0.102941
Otu10237	0.000222353	15	0.220588	0.220588
Otu10258	0.000404706	15	0.220588	0.220588
Otu10271	0.000109412	2	0.0294118	0.0294118
Otu10285	0.00130588	9	0.132353	0.132353
Otu10303	0.000107059	2	0.0294118	0.0294118
Otu10340	2.35294e-06	2	0.0294118	0.0294118
Otu10358	0.000236471	6	0.0882353	0.0882353
Otu10362	0.000635294	13	0.191176	0.191176
Otu10448	0.000634118	7	0.102941	0.102941
Otu10452	8.82353e-05	3	0.0441176	0.0441176
Otu10455	4.70588e-06	2	0.0294118	0.0294118
Otu10464	8.58824e-05	10	0.147059	0.147059
Otu10480	1.41176e-05	3	0.0441176	0.0441176
Otu10484	2.23529e-05	2	0.0294118	0.0294118
Otu10551	0.000141176	10	0.147059	0.147059
Otu10569	8.23529e-06	3	0.0441176	0.0441176
Otu10609	0.000867059	25	0.367647	0.367647
Otu10623	0.000236471	9	0.132353	0.132353
Otu10641	2.23529e-05	4	0.0588235	0.0588235
Otu10675	7.05882e-06	3	0.0441176	0.0441176
Otu10741	0.0106424	24	0.352941	0.352941
Otu10781	1.88235e-05	5	0.0735294	0.0735294
Otu10801	9.41176e-06	2	0.0294118	0.0294118
Otu10826	1.05882e-05	2	0.0294118	0.0294118
Otu10831	2.94118e-05	4	0.0588235	0.0588235
Otu10834	5.88235e-05	8	0.117647	0.117647
Otu10858	0.000210588	12	0.176471	0.176471
Otu10862	0.000716471	27	0.397059	0.397059
Otu10866	0.00549059	24	0.352941	0.352941
Otu10869	3.52941e-06	2	0.0294118	0.0294118
Otu10894	0.00733529	30	0.441176	0.441176
Otu10909	8.23529e-06	3	0.0441176	0.0441176

## Sheet: Anopheles1
ASV	freq	prev	p.prev	p-value	Identified genera
Otu0006	3.02161e-06	2	0.03125	0.03125
Otu0021	3.86575e-06	2	0.03125	0.03125
Otu0047	2.15445e-05	3	0.046875	0.046875
Otu0059	1.32792e-05	2	0.03125	0.03125
Otu0116	3.48883e-05	7	0.109375	0.109375
Otu0132	0.000790784	9	0.140625	0.140625
Otu0166	1.14752e-05	4	0.0625	0.0625
Otu0173	0.000172746	6	0.09375	0.09375
Otu0175	2.45361e-06	2	0.03125	0.03125
Otu0179	2.90055e-06	2	0.03125	0.03125
Otu0181	2.59832e-06	2	0.03125	0.03125
Otu0182	2.94535e-06	2	0.03125	0.03125
Otu0183	3.88586e-05	3	0.046875	0.046875
Otu0189	1.10748e-05	2	0.03125	0.03125
Otu0191	3.59544e-06	2	0.03125	0.03125
Otu0196	2.71921e-06	2	0.03125	0.03125
Otu0198	3.00268e-06	2	0.03125	0.03125
Otu0206	3.32158e-06	2	0.03125	0.03125
Otu0209	2.51755e-06	2	0.03125	0.03125
Otu0216	6.63533e-06	4	0.0625	0.0625
Otu0222	6.30253e-06	3	0.046875	0.046875
Otu0232	6.11887e-05	7	0.109375	0.109375
Otu0245	3.31724e-06	2	0.03125	0.03125
Otu0249	1.20959e-05	4	0.0625	0.0625
Otu0251	4.08702e-05	7	0.109375	0.109375
Otu0252	9.25136e-06	3	0.046875	0.046875
Otu0255	0.000642125	9	0.140625	0.140625
Otu0263	3.31724e-06	2	0.03125	0.03125
Otu0265	3.01559e-06	2	0.03125	0.03125
Otu0268	3.31724e-06	2	0.03125	0.03125
Otu0281	0.000139712	6	0.09375	0.09375
Otu0287	2.82088e-06	2	0.03125	0.03125
Otu0289	3.32158e-06	2	0.03125	0.03125
Otu0331	3.59544e-06	2	0.03125	0.03125
Otu0340	0.0029025	20	0.3125	0.3125
Otu0478	3.01559e-06	2	0.03125	0.03125
Otu0480	3.86575e-06	2	0.03125	0.03125
Otu0483	3.86575e-06	2	0.03125	0.03125
Otu0530	9.7617e-05	6	0.09375	0.09375
Otu0549	2.71921e-06	2	0.03125	0.03125
Otu0557	0.00109654	3	0.046875	0.046875
Otu0609	7.86685e-06	3	0.046875	0.046875
Otu0656	3.35118e-06	2	0.03125	0.03125
Otu0670	4.29649e-05	3	0.046875	0.046875
Otu0679	0.000205286	3	0.046875	0.046875
Otu0681	1.40408e-05	2	0.03125	0.03125
Otu0682	5.54268e-05	4	0.0625	0.0625
Otu0696	4.013e-06	2	0.03125	0.03125
Otu0797	0.000178724	6	0.09375	0.09375
Otu0829	0.00133215	12	0.1875	0.1875
Otu0849	2.61632e-06	2	0.03125	0.03125
Otu0914	2.82088e-06	2	0.03125	0.03125
Otu0936	2.82088e-06	2	0.03125	0.03125
Otu0951	7.42692e-06	4	0.0625	0.0625
Otu0955	3.18182e-06	2	0.03125	0.03125
Otu0967	2.82088e-06	2	0.03125	0.03125
Otu0980	2.45361e-06	2	0.03125	0.03125
Otu0991	2.45361e-06	2	0.03125	0.03125
Otu1019	3.00268e-06	2	0.03125	0.03125
Otu1111	0.000172271	9	0.140625	0.140625
Otu1136	2.82146e-05	5	0.078125	0.078125
Otu1143	1.5644e-05	2	0.03125	0.03125
Otu1151	3.08075e-05	4	0.0625	0.0625
Otu1205	1.95314e-05	4	0.0625	0.0625
Otu1232	3.43771e-05	7	0.109375	0.109375
Otu1291	0.0222331	36	0.15625	0.15625	Acinetobacter
Otu1301	3.2748e-05	5	0.078125	0.078125
Otu1302	2.73142e-05	3	0.046875	0.046875
Otu1306	4.55752e-05	4	0.0625	0.0625
Otu1323	9.11167e-05	3	0.046875	0.046875
Otu1362	1.59252e-05	3	0.046875	0.046875
Otu1372	0.000103047	7	0.109375	0.109375
Otu1373	0.000190544	5	0.078125	0.078125
Otu1392	0.00454566	20	0.3125	0.3125
Otu1394	0.00234155	17	0.265625	0.265625
Otu1397	0.000885713	15	0.234375	0.234375
Otu1415	3.32158e-06	2	0.03125	0.03125
Otu1421	0.0222555	20	0.3125	0.3125	Chryseobacterium
Otu1425	0.00133702	25	0.390625	0.390625
Otu1426	2.1115e-05	3	0.046875	0.046875
Otu1429	6.96416e-06	2	0.03125	0.03125
Otu1440	3.32158e-06	2	0.03125	0.03125
Otu1478	8.25932e-05	9	0.140625	0.140625
Otu1496	0.000451374	10	0.15625	0.15625
Otu1528	2.13474e-05	4	0.0625	0.0625
Otu1544	6.20946e-05	5	0.078125	0.078125
Otu1639	0.0014293	11	0.171875	0.171875
Otu1733	0.00493409	5	0.078125	0.078125
Otu1881	1.16938e-05	3	0.046875	0.046875
Otu1913	2.22982e-05	4	0.0625	0.0625
Otu1928	0.000852576	10	0.15625	0.15625
Otu1929	5.27178e-05	6	0.09375	0.09375
Otu1934	1.86587e-05	4	0.0625	0.0625
Otu1970	0.000212392	5	0.078125	0.078125
Otu1980	2.81823e-06	2	0.03125	0.03125
Otu1993	8.53857e-06	3	0.046875	0.046875
Otu2084	0.0033946	3	0.046875	0.046875
Otu2875	5.99319e-06	2	0.03125	0.03125
Otu2933	0.000178445	9	0.140625	0.140625
Otu3031	4.97854e-05	3	0.046875	0.046875
Otu3033	0.000167261	5	0.078125	0.078125
Otu3283	2.13049e-05	2	0.03125	0.03125
Otu3311	1.23211e-05	3	0.046875	0.046875
Otu3330	1.3632e-05	4	0.0625	0.0625
Otu3341	1.54291e-05	5	0.078125	0.078125
Otu3343	6.09422e-06	3	0.046875	0.046875
Otu3350	3.18182e-06	2	0.03125	0.03125
Otu3354	1.69192e-05	3	0.046875	0.046875
Otu3371	9.09664e-06	3	0.046875	0.046875
Otu3388	0.000111694	7	0.109375	0.109375
Otu3391	0.000189849	11	0.171875	0.171875
Otu3404	3.18182e-06	2	0.03125	0.03125
Otu3407	0.00220968	12	0.1875	0.1875
Otu3409	2.64919e-05	5	0.078125	0.078125
Otu3412	4.013e-06	2	0.03125	0.03125
Otu3419	1.76552e-05	2	0.03125	0.03125
Otu3423	4.013e-06	2	0.03125	0.03125
Otu3450	0.000294032	7	0.109375	0.109375
Otu3455	1.67422e-05	4	0.0625	0.0625
Otu3484	1.04358e-05	2	0.03125	0.03125
Otu3504	4.013e-06	2	0.03125	0.03125
Otu3512	9.13161e-06	5	0.078125	0.078125
Otu3514	9.33863e-06	4	0.0625	0.0625
Otu3528	0.000484216	15	0.234375	0.234375
Otu3529	0.000125204	9	0.140625	0.140625
Otu3535	4.58851e-06	2	0.03125	0.03125
Otu3538	1.72538e-05	5	0.078125	0.078125
Otu3539	8.78087e-06	5	0.078125	0.078125
Otu3551	3.50894e-06	2	0.03125	0.03125
Otu3559	5.72702e-06	3	0.046875	0.046875
Otu3566	0.000184475	11	0.171875	0.171875
Otu3570	3.29948e-05	3	0.046875	0.046875
Otu3593	3.50894e-06	2	0.03125	0.03125
Otu3604	1.03824e-05	3	0.046875	0.046875
Otu3751	0.000146183	9	0.140625	0.140625
Otu3753	9.27157e-05	7	0.109375	0.109375
Otu3764	4.3209e-05	2	0.03125	0.03125
Otu3770	2.55856e-05	4	0.0625	0.0625
Otu3775	1.47938e-05	3	0.046875	0.046875
Otu3776	0.0158302	29	0.453125	0.453125	Enhydrobacter
Otu3780	4.91391e-05	5	0.078125	0.078125
Otu3788	0.000145521	5	0.078125	0.078125
Otu3801	0.00187104	11	0.171875	0.171875
Otu3806	4.4206e-06	3	0.046875	0.046875
Otu3809	2.9124e-06	2	0.03125	0.03125
Otu3825	0.000232885	7	0.109375	0.109375
Otu4100	8.7734e-05	5	0.078125	0.078125
Otu4142	4.52395e-06	3	0.046875	0.046875
Otu4227	2.80026e-06	2	0.03125	0.03125
Otu4260	0.0413827	28	0.4375	0.4375	Serratia
Otu4318	4.16176e-06	2	0.03125	0.03125
Otu4330	4.16176e-06	2	0.03125	0.03125
Otu4350	0.0016604	14	0.21875	0.21875
Otu4357	0.00259206	9	0.140625	0.140625
Otu4373	5.68441e-05	6	0.09375	0.09375
Otu4383	4.97154e-06	3	0.046875	0.046875
Otu4389	9.22195e-05	4	0.0625	0.0625
Otu4395	4.14187e-05	5	0.078125	0.078125
Otu4404	3.32755e-05	2	0.03125	0.03125
Otu4408	3.11143e-06	2	0.03125	0.03125
Otu4415	0.000317894	11	0.171875	0.171875
Otu4428	3.35166e-05	6	0.09375	0.09375
Otu4429	1.12759e-05	4	0.0625	0.0625
Otu4438	2.72427e-05	2	0.03125	0.03125
Otu4455	0.000273348	7	0.109375	0.109375
Otu4457	4.6642e-05	6	0.09375	0.09375
Otu4471	0.0106971	9	0.140625	0.140625
Otu4651	9.90248e-06	3	0.046875	0.046875
Otu4677	1.94467e-05	3	0.046875	0.046875
Otu4678	2.54239e-06	2	0.03125	0.03125
Otu4681	2.54239e-06	2	0.03125	0.03125
Otu4736	6.74528e-06	2	0.03125	0.03125
Otu4742	2.81823e-06	2	0.03125	0.03125
Otu4777	0.00023235	10	0.15625	0.15625
Otu4781	0.000267569	4	0.0625	0.0625
Otu4814	2.7671e-06	2	0.03125	0.03125
Otu4817	6.74528e-06	2	0.03125	0.03125
Otu4829	8.42128e-05	4	0.0625	0.0625
Otu4838	2.7671e-06	2	0.03125	0.03125
Otu4844	4.16176e-06	2	0.03125	0.03125
Otu4850	2.20715e-05	2	0.03125	0.03125
Otu4853	7.01209e-06	4	0.0625	0.0625
Otu4888	1.60497e-05	4	0.0625	0.0625
Otu4890	3.62942e-06	2	0.03125	0.03125
Otu4907	2.61632e-06	2	0.03125	0.03125
Otu4949	4.53462e-06	3	0.046875	0.046875
Otu4994	5.8884e-05	6	0.09375	0.09375
Otu4997	8.6784e-06	3	0.046875	0.046875
Otu5021	0.0046224	21	0.328125	0.328125
Otu5047	0.000184898	8	0.125	0.125
Otu5063	0.000140554	9	0.140625	0.140625
Otu5066	3.22229e-05	6	0.09375	0.09375
Otu5069	2.59832e-06	2	0.03125	0.03125
Otu5087	1.80217e-05	4	0.0625	0.0625
Otu5117	0.000299339	8	0.125	0.125
Otu5121	1.48179e-05	6	0.09375	0.09375
Otu5131	0.000102927	5	0.078125	0.078125
Otu5137	2.08265e-05	3	0.046875	0.046875
Otu5141	1.43581e-05	6	0.09375	0.09375
Otu5149	4.28378e-06	2	0.03125	0.03125
Otu5173	4.91349e-06	3	0.046875	0.046875
Otu5177	0.000171743	6	0.09375	0.09375
Otu5239	3.31698e-05	3	0.046875	0.046875
Otu5244	2.94535e-06	2	0.03125	0.03125
Otu5263	5.88961e-05	9	0.140625	0.140625
Otu5280	2.5994e-05	5	0.078125	0.078125
Otu5304	4.69786e-05	4	0.0625	0.0625
Otu5306	0.000292784	8	0.125	0.125
Otu5317	2.62082e-05	4	0.0625	0.0625
Otu5327	2.67536e-05	2	0.03125	0.03125
Otu5328	5.43828e-06	4	0.0625	0.0625
Otu5331	5.46221e-06	3	0.046875	0.046875
Otu5337	0.0244072	24	0.375	0.375	Acinetobacter
Otu5339	0.000133808	4	0.0625	0.0625
Otu5341	0.00152135	17	0.265625	0.265625
Otu5344	7.41547e-05	6	0.09375	0.09375
Otu5347	4.40349e-06	2	0.03125	0.03125
Otu5357	2.0292e-05	2	0.03125	0.03125
Otu5363	2.51755e-06	2	0.03125	0.03125
Otu5364	7.23281e-06	2	0.03125	0.03125
Otu5371	5.34131e-06	3	0.046875	0.046875
Otu5384	1.0004e-05	2	0.03125	0.03125
Otu5386	1.14354e-05	2	0.03125	0.03125
Otu5436	4.89694e-05	4	0.0625	0.0625
Otu5439	0.000304273	8	0.125	0.125
Otu5441	0.000101283	7	0.109375	0.109375
Otu5442	0.000122953	6	0.09375	0.09375
Otu5445	0.000128546	9	0.140625	0.140625
Otu5458	8.76146e-06	3	0.046875	0.046875
Otu5663	0.000184576	2	0.03125	0.03125
Otu5688	1.24105e-05	3	0.046875	0.046875
Otu5733	1.09981e-05	2	0.03125	0.03125
Otu5738	8.51753e-05	8	0.125	0.125
Otu5748	2.94535e-06	2	0.03125	0.03125
Otu5753	0.000871366	17	0.265625	0.265625
Otu5757	8.31384e-06	2	0.03125	0.03125
Otu5760	1.82614e-05	3	0.046875	0.046875
Otu5766	0.000136832	11	0.171875	0.171875
Otu5770	6.27969e-06	3	0.046875	0.046875
Otu5777	8.8877e-05	9	0.140625	0.140625
Otu5778	1.02355e-05	3	0.046875	0.046875
Otu5786	4.28378e-06	2	0.03125	0.03125
Otu5794	0.00816888	12	0.1875	0.1875
Otu5805	2.94535e-06	2	0.03125	0.03125
Otu5807	2.94535e-06	2	0.03125	0.03125
Otu5814	7.73378e-05	6	0.09375	0.09375
Otu5818	8.16876e-06	3	0.046875	0.046875
Otu5830	2.94535e-06	2	0.03125	0.03125
Otu5838	7.50083e-05	6	0.09375	0.09375
Otu5839	0.000344578	10	0.15625	0.15625
Otu5842	1.30867e-05	9	0.140625	0.140625
Otu5845	1.22157e-05	3	0.046875	0.046875
Otu5854	2.9229e-05	2	0.03125	0.03125
Otu5857	1.36823e-05	2	0.03125	0.03125
Otu5860	5.00781e-06	3	0.046875	0.046875
Otu5864	0.00273129	19	0.296875	0.296875	Pseudomonas
Otu5867	3.65839e-05	4	0.0625	0.0625
Otu5872	2.94535e-06	2	0.03125	0.03125
Otu5883	9.35823e-06	2	0.03125	0.03125

## Sheet: Anopheles2
ASV	freq	prev	p.prev	p-value	Identified genera
Otu00635	0.000180433	18	0.0532544	0.0532544
Otu01209	0.00217338	8	0.0236686	0.0236686	Sphingomonas
Otu08402	2.29151e-06	3	0.00887574	0.00887574
Otu09450	1.07662e-05	20	0.0591716	0.0591716
Otu09873	1.41161e-06	2	0.00591716	0.00591716
Otu09876	1.41161e-06	2	0.00591716	0.00591716
Otu11290	5.70705e-05	5	0.0147929	0.0147929
Otu11389	1.278e-05	2	0.00591716	0.00591716
Otu13385	3.66612e-06	6	0.0177515	0.0177515
Otu13472	5.03665e-05	5	0.0147929	0.0147929
Otu14235	2.19836e-05	2	0.00591716	0.00591716
Otu14427	0.00312807	91	0.269231	0.269231
Otu14434	0.0144736	145	0.428994	0.428994	Cloacibacterium
Otu15562	3.018e-06	4	0.0118343	0.0118343
Otu15596	1.16188e-06	2	0.00591716	0.00591716
Otu16954	1.39876e-06	2	0.00591716	0.00591716
Otu17539	2.74225e-06	2	0.00591716	0.00591716
Otu18274	0.0028947	49	0.14497	0.14497	Acinetobacter
Otu18430	0.0639839	158	0.467456	0.467456	Acinetobacter
Otu18596	0.0240062	149	0.440828	0.440828
Otu18615	0.000239737	27	0.0798817	0.0798817
Otu19206	1.11708e-06	2	0.00591716	0.00591716
Otu20135	1.53852e-06	2	0.00591716	0.00591716
Otu21722	4.54537e-05	4	0.0118343	0.0118343
Otu22237	0.0392721	158	0.467456	0.467456	Escherichia-Shigella
Otu22379	0.0033981	100	0.295858	0.295858	Diaphorobacter
